# Supplementary material for: Technical and Methodological Aspects of Cell-Free Nucleic Acids Analyzes
Source: Int J Mol Sci. 2020 Nov 16;21(22):8634. doi: 10.3390/ijms21228634 (PMC7697251; doi:10.3390/ijms21228634)
Supplement: Supplementary file 1 [file ijms-21-08634-s001.zip]

Archive with 1 entries (1 files):
- ijms-943979-supplementary.docx
